# Supplementary material for: Identification of Fusarium head blight resistance loci in two Brazilian wheat mapping populations
Source: PLoS One. 2021 Mar 8;16(3):e0248184. doi: 10.1371/journal.pone.0248184 (PMC7939358; doi:10.1371/journal.pone.0248184)
Supplement: S1 File — (XLSX) [file pone.0248184.s019.xlsx]

## Sheet: S1 File 1-1
Supplementary File 1-1: Phenotype data (height, flowering time, FHB AUDPC) for the Anahuac 75 x BR 18 RIL population
https://doi.org/10.6084/m9.figshare.12988742.v1
Year	Line	Replicate	Days to flowering	AUDPC	Height (cm)
2016	1	1	62	227.5	82
2016	10	1	64	98	92
2016	13	1	64	66.5	88
2016	14	1	64	112	89
2016	18	1	64	385	79
2016	19	1	66	262.5	89
2016	20	1	62	140	55
2016	21	1	62	136.5	82
2016	24	1	66	273	52
2016	25	1	64	262.5	74
2016	27	1	62	147	73
2016	28	1	64	185.5	81
2016	29	1	64	252	62
2016	35	1	64	115.5	78
2016	37	1	62	805	52
2016	38	1	64	94.5	99
2016	39	1	62	101.5	79
2016	40	1	64	245	79
2016	41	1	66	332.5	79
2016	42	1	62	280	52
2016	43	1	64	241.5	63
2016	45	1	64	262.5	51
2016	46	1	64	402.5	55
2016	47	1	64	210	72
2016	48	1	62	105	69
2016	49	1	64	308	75
2016	50	1	64	59.5	75
2016	52	1	64	199.5	55
2016	54	1	64	245	79
2016	57	1	69	367.5	105
2016	58	1	64	91	87
2016	59	1	64	147	85
2016	60	1	66	136.5	96
2016	61	1	62	395.5	76
2016	63	1	64	49	106
2016	64	1	69	612.5	87
2016	65	1	62	150.5	89
2016	66	1	69	560	109
2016	68	1	66	413	91
2016	71	1	64	217	81
2016	74	1	62	129.5	82
2016	75	1	66	514.5	52
2016	80	1	66	171.5	85
2016	81	1	64	129.5	96
2016	82	1	64	231	71
2016	83	1	62	262.5	85
2016	84	1	64	630	56
2016	85	1	66	374.5	104
2016	86	1	66	108.5	61
2016	87	1	64	129.5	75
2016	88	1	62	192.5	57
2016	89	1	66	290.5	51
2016	91	1	62	108.5	95
2016	92	1	66	210	82
2016	93	1	66	175	111
2016	94	1	64	262.5	87
2016	95	1	66	77	80
2016	96	1	66	325.5	83
2016	97	1	66	175	85
2016	100	1	64	252	76
2016	103	1	64	168	57
2016	104	1	64	129.5	78
2016	106	1	64	154	85
2016	107	1	66	210	55
2016	108	1	64	98	106
2016	109	1	66	234.5	70
2016	112	1	64	182	102
2016	113	1	66	147	60
2016	117	1	66	154	90
2016	118	1	62	42	81
2016	119	1	64	269.5	51
2016	120	1	66	129.5	99
2016	122	1	64	147	78
2016	123	1	64	350	68
2016	125	1	66	273	72
2016	127	1	64	136.5	71
2016	128	1	64	122.5	87
2016	129	1	64	252	79
2016	131	1	69	542.5	58
2016	132	1	64	332.5	61
2016	134	1	64	101.5	81
2016	136	1	64	59.5	85
2016	138	1	66	273	81
2016	139	1	62	101.5	75
2016	140	1	64	94.5	91
2016	141	1	64	87.5	81
2016	142	1	69	357	104
2016	143	1	66	339.5	96
2016	144	1	66	234.5	82
2016	146	1	64	175	101
2016	147	1	64	175	82
2016	148	1	64	140	87
2016	152	1	64	227.5	81
2016	154	1	62	199.5	106
2016	155	1	62	115.5	76
2016	158	1	64	91	113
2016	161	1	64	199.5	78
2016	162	1	62	80.5	68
2016	164	1	64	63	84
2016	165	1	66	77	92
2016	166	1	64	140	80
2016	167	1	69	311.5	92
2016	169	1	66	385	89
2016	170	1	64	154	89
2016	171	1	62	70	65
2016	174	1	66	101.5	86
2016	175	1	62	185.5	53
2016	176	1	64	189	105
2016	177	1	64	367.5	79
2016	181	1	62	63	91
2016	183	1	62	227.5	94
2016	185	1	62	315	104
2016	187	1	64	115.5	81
2016	191	1	64	192.5	92
2016	192	1	69	892.5	98
2016	193	1	69	290.5	102
2016	194	1	64	192.5	92
2016	195	1	64	182	76
2016	206	1	64	315	68
2016	215	1	62	84	74
2016	221	1	64	252	100
2016	222	1	62	157.5	94
2016	223	1	66	80.5	93
2016	224	1	64	80.5	102
2016	228	1	64	304.5	55
2016	231	1	64	280	59
2016	237	1	64	147	105
2016	239	1	69	735	82
2016	241	1	64	402.5	59
2016	245	1	66	161	89
2016	252	1	62	245	59
2016	253	1	62	115.5	56
2016	257	1	64	129.5	86
2016	258	1	62	87.5	105
2016	260	1	66	402.5	81
2016	261	1	64	129.5	98
2016	262	1	64	115.5	92
2016	263	1	64	262.5	79
2016	266	1	62	185.5	77
2016	268	1	62	136.5	81
2016	269	1	62	80.5	98
2016	270	1	66	133	89
2016	272	1	64	140	92
2016	273	1	64	192.5	85
2016	274	1	62	77	68
2016	275	1	64	133	98
2016	276	1	66	262.5	60
2016	277	1	66	150.5	78
2016	279	1	66	70	77
2016	284	1	64	280	64
2016	285	1	64	315	49
2016	286	1	62	33.25	103
2016	289	1	62	105	79
2016	290	1	64	255.5	51
2016	291	1	64	154	76
2016	292	1	64	203	59
2016	293	1	64	129.5	76
2016	294	1	62	136.5	94
2016	295	1	64	84	95
2016	297	1	69	472.5	103
2016	298	1	66	91	77
2016	299	1	64	350	104
2016	300	1	62	42	98
2016	302	1	64	129.5	88
2016	303	1	64	220.5	69
2016	306	1	64	80.5	89
2016	309	1	64	360.5	57
2016	310	1	62	255.5	96
2016	311	1	66	374.5	104
2016	312	1	64	245	89
2016	313	1	64	129.5	79
2016	314	1	62	175	67
2016	315	1	69	577.5	79
2016	316	1	66	91	89
2016	317	1	64	136.5	71
2016	318	1	64	87.5	104
2016	319	1	64	262.5	66
2016	320	1	64	252	61
2016	321	1	62	465.5	108
2016	322	1	62	147	71
2016	324	1	62	136.5	80
2016	326	1	64	63	72
2016	327	1	69	560	109
2016	329	1	69	525	79
2016	331	1	69	455	93
2016	332	1	62	56	101
2016	333	1	64	70	92
2016	Anahuac	1	69	217	78
2016	BR18	1	64	612.5	81
2016	1	2	62	129.5	77
2016	10	2	62	147	96
2016	13	2	64	91	89
2016	14	2	64	119	87
2016	18	2	64	182	84
2016	19	2	64	143.5	87
2016	20	2	62	182	53
2016	21	2	62	157.5	79
2016	24	2	64	182	53
2016	25	2	64	245	79
2016	27	2	62	175	79
2016	28	2	62	73.5	69
2016	29	2	64	332.5	59
2016	35	2	62	45.5	90
2016	37	2	62	735	55
2016	38	2	64	171.5	93
2016	39	2	62	87.5	78
2016	40	2	62	150.5	74
2016	41	2	64	409.5	81
2016	42	2	62	245	55
2016	43	2	62	455	56
2016	45	2	62	234.5	56
2016	46	2	62	196	53
2016	47	2	64	210	62
2016	48	2	62	87.5	78
2016	49	2	64	280	72
2016	50	2	62	59.5	81
2016	52	2	62	98	53
2016	54	2	62	122.5	71
2016	57	2	69	350	96
2016	58	2	64	91	89
2016	59	2	64	238	83
2016	60	2	66	182	70
2016	61	2	62	269.5	79
2016	63	2	64	94.5	96
2016	64	2	69	462	88
2016	65	2	62	297.5	87
2016	66	2	69	577.5	108
2016	68	2	66	308	96
2016	71	2	64	189	86
2016	74	2	62	136.5	81
2016	75	2	64	472.5	57
2016	80	2	66	150.5	91
2016	81	2	62	217	104
2016	82	2	62	255.5	70
2016	83	2	62	332.5	86
2016	84	2	64	367.5	55
2016	85	2	64	192.5	109
2016	86	2	64	199.5	57
2016	87	2	62	52.5	73
2016	88	2	62	192.5	51
2016	89	2	64	143.5	53
2016	91	2	62	182	97
2016	92	2	64	192.5	88
2016	93	2	66	189	112
2016	94	2	64	224	91
2016	95	2	64	87.5	84
2016	96	2	66	199.5	85
2016	97	2	64	126	86
2016	100	2	62	150.5	74
2016	103	2	64	70	59
2016	104	2	64	129.5	82
2016	106	2	64	161	79
2016	107	2	64	238	56
2016	108	2	64	77	103
2016	109	2	64	154	74
2016	112	2	62	122.5	102
2016	113	2	69	367.5	61
2016	117	2	64	175	54
2016	118	2	62	133	81
2016	119	2	64	409.5	54
2016	120	2	66	154	103
2016	122	2	64	98	74
2016	123	2	64	420	71
2016	125	2	64	315	72
2016	127	2	64	119	73
2016	128	2	64	315	81
2016	129	2	64	297.5	75
2016	131	2	69	612.5	58
2016	132	2	62	136.5	54
2016	134	2	64	94.5	83
2016	136	2	62	35	86
2016	138	2	66	234.5	81
2016	139	2	64	154	71
2016	140	2	64	182	93
2016	141	2	64	147	81
2016	142	2	69	350	107
2016	143	2	64	315	89
2016	144	2	64	290.5	81
2016	146	2	64	241.5	105
2016	147	2	62	262.5	84
2016	148	2	62	63	83
2016	152	2	64	185.5	74
2016	154	2	62	297.5	102
2016	155	2	62	290.5	76
2016	158	2	64	238	103
2016	161	2	64	199.5	79
2016	162	2	62	112	70
2016	164	2	64	122.5	83
2016	165	2	66	129.5	92
2016	166	2	64	147	84
2016	167	2	69	385	85
2016	169	2	66	245	88
2016	170	2	64	136.5	87
2016	171	2	62	133	68
2016	174	2	64	154	83
2016	175	2	62	315	48
2016	176	2	64	297.5	107
2016	177	2	64	455	76
2016	181	2	62	73.5	92
2016	183	2	64	245	93
2016	185	2	64	280	95
2016	187	2	64	87.5	86
2016	191	2	64	227.5	96
2016	192	2	66	577.5	105
2016	193	2	66	182	101
2016	194	2	64	255.5	91
2016	195	2	62	73.5	84
2016	206	2	64	192.5	74
2016	215	2	62	87.5	77
2016	221	2	64	241.5	100
2016	222	2	62	227.5	85
2016	223	2	64	185.5	99
2016	224	2	64	220.5	97
2016	228	2	64	287	59
2016	231	2	64	297.5	59
2016	237	2	64	189	98
2016	239	2	66	367.5	92
2016	241	2	64	192.5	58
2016	245	2	66	245	91
2016	252	2	62	227.5	61
2016	253	2	62	185.5	55
2016	257	2	64	192.5	87
2016	258	2	62	98	90
2016	260	2	64	245	82
2016	261	2	64	199.5	97
2016	262	2	64	143.5	98
2016	263	2	64	185.5	81
2016	266	2	62	63	80
2016	268	2	62	210	80
2016	269	2	62	245	97
2016	270	2	66	185.5	92
2016	272	2	64	199.5	91
2016	273	2	62	238	89
2016	274	2	62	124.25	69
2016	275	2	64	175	93
2016	276	2	64	199.5	59
2016	277	2	64	315	76
2016	279	2	64	77	92
2016	284	2	62	98	69
2016	285	2	62	262.5	50
2016	286	2	62	42	98
2016	289	2	62	199.5	76
2016	290	2	62	203	56
2016	291	2	66	175	78
2016	292	2	62	203	62
2016	293	2	62	105	73
2016	294	2	64	280	92
2016	295	2	64	91	89
2016	297	2	69	462	105
2016	298	2	66	77	79
2016	299	2	64	472.5	103
2016	300	2	62	147	87
2016	302	2	64	122.5	91
2016	303	2	64	140	66
2016	306	2	64	49	84
2016	309	2	66	182	50
2016	310	2	64	357	99
2016	311	2	66	472.5	98
2016	312	2	64	332.5	86
2016	313	2	62	70	74
2016	314	2	62	269.5	71
2016	315	2	69	735	82
2016	316	2	64	136.5	98
2016	317	2	64	175	84
2016	318	2	64	147	105
2016	319	2	64	367.5	69
2016	320	2	64	157.5	54
2016	321	2	62	507.5	104
2016	322	2	62	157.5	73
2016	324	2	62	63	78
2016	326	2	64	91	80
2016	327	2	66	133	106
2016	329	2	69	735	77
2016	331	2	69	490	90
2016	332	2	62	126	99
2016	333	2	64	154	86
2016	Anahuac	2	69	234.5	79
2016	BR18	2	64	287	81
2016	Anahuac	3	69	238	81
2016	BR18	3	64	339.5	82
2016	Anahuac	4	69	245	77
2016	BR18	4	64	339.5	87
2016	Anahuac	5	69	217	77
2016	BR18	5	64	322	88
2016	Anahuac	6	69	297.5	83
2016	BR18	6	64	210	84
2016	Anahuac	7	69	185.5	76
2016	BR18	7	64	392	81
2016	Anahuac	8	69	220.5	81
2016	BR18	8	64	357	80
2017	1	1	55	230	66
2017	10	1	55	232.5	72
2017	13	1	57	139.5	69
2017	14	1	55	150	73
2017	18	1	55	138.5	70
2017	19	1	55	345	64
2017	20	1	55	252.5	43
2017	21	1	55	232.5	66
2017	24	1	57	430	40
2017	25	1	57	273.5	66
2017	27	1	55	128	69
2017	28	1	55	171	71
2017	29	1	57	330	47
2017	35	1	55	126.5	63
2017	37	1	55	250	40
2017	38	1	55	150	69
2017	39	1	55	335	59
2017	40	1	55	217.5	62
2017	41	1	55	273.5	67
2017	42	1	55	356	44
2017	43	1	55	159	54
2017	45	1	55	365	40
2017	46	1	55	285	46
2017	47	1	57	206	46
2017	48	1	55	197.5	59
2017	49	1	55	215	57
2017	50	1	55	265	63
2017	52	1	55	285	41
2017	54	1	55	194	61
2017	57	1	60	209	68
2017	58	1	55	330	72
2017	59	1	55	545	50
2017	60	1	55	200	73
2017	61	1	55	217.5	67
2017	63	1	55	156	79
2017	64	1	57	296.5	59
2017	65	1	55	203.5	72
2017	66	1	60	209	72
2017	68	1	57	221	66
2017	71	1	55	136.5	57
2017	74	1	55	165	69
2017	75	1	57	352.5	35
2017	80	1	55	235	64
2017	81	1	55	221	78
2017	82	1	57	258.5	59
2017	83	1	57	200	66
2017	84	1	55	367.5	45
2017	85	1	57	194	79
2017	86	1	55	247.5	47
2017	87	1	55	365	61
2017	88	1	55	421	36
2017	89	1	57	246.5	40
2017	91	1	55	258.5	78
2017	92	1	60	188.5	63
2017	93	1	57	271	89
2017	94	1	57	241	68
2017	95	1	57	130.5	63
2017	96	1	57	176.5	69
2017	97	1	55	265	72
2017	100	1	57	430	61
2017	103	1	55	176.5	42
2017	104	1	55	160.5	62
2017	106	1	55	154	62
2017	107	1	57	315	47
2017	108	1	55	194.5	85
2017	109	1	55	445	59
2017	112	1	55	265	75
2017	113	1	57	352.5	41
2017	117	1	55	185	67
2017	118	1	55	150	69
2017	119	1	55	252.5	45
2017	120	1	57	162	87
2017	122	1	55	232.5	61
2017	123	1	57	344	57
2017	125	1	57	460	59
2017	127	1	55	171	59
2017	128	1	57	315	73
2017	129	1	55	180	70
2017	131	1	57	116	47
2017	132	1	55	244	42
2017	134	1	55	124.5	63
2017	136	1	55	191	59
2017	138	1	57	271	69
2017	139	1	55	212.5	59
2017	140	1	55	321	77
2017	141	1	55	119	65
2017	142	1	60	166	79
2017	143	1	55	128	77
2017	144	1	55	217.5	72
2017	146	1	55	200	78
2017	147	1	55	191	58
2017	148	1	55	115	64
2017	152	1	55	238.5	61
2017	154	1	55	182.5	74
2017	155	1	55	445	66
2017	158	1	55	265	80
2017	161	1	55	215	70
2017	162	1	55	271	63
2017	164	1	55	100	75
2017	165	1	57	107	74
2017	166	1	55	230	67
2017	167	1	60	106	65
2017	169	1	55	126.5	80
2017	170	1	55	232.5	69
2017	171	1	55	147.5	55
2017	174	1	55	138.5	64
2017	175	1	55	297.5	42
2017	176	1	55	295	78
2017	177	1	55	157	73
2017	181	1	55	89.5	49
2017	183	1	55	345	81
2017	185	1	55	230	75
2017	187	1	55	223.5	64
2017	191	1	55	215	75
2017	192	1	62	309	74
2017	193	1	57	200	69
2017	194	1	57	341	72
2017	195	1	57	346	61
2017	206	1	57	223.5	56
2017	215	1	55	220	49
2017	221	1	57	285	73
2017	222	1	57	430	71
2017	223	1	57	179	70
2017	224	1	55	165.5	71
2017	228	1	57	247.5	42
2017	231	1	55	215	56
2017	237	1	55	330	75
2017	239	1	57	211.5	71
2017	241	1	55	250	50
2017	245	1	57	315	75
2017	252	1	55	244	42
2017	253	1	55	505	45
2017	257	1	55	176.5	70
2017	258	1	55	265.5	59
2017	260	1	55	185	66
2017	261	1	55	306	78
2017	262	1	55	223.5	73
2017	263	1	55	176.5	68
2017	266	1	55	138.5	58
2017	268	1	55	235	64
2017	269	1	55	209	75
2017	270	1	57	306	70
2017	272	1	55	167.5	81
2017	273	1	55	315	69
2017	274	1	57	241	57
2017	275	1	55	132.5	74
2017	276	1	57	252.5	46
2017	277	1	57	141	57
2017	279	1	55	215	61
2017	284	1	55	250	46
2017	285	1	55	267.5	44
2017	286	1	55	165	76
2017	289	1	55	221	73
2017	290	1	55	326	42
2017	291	1	57	226.5	48
2017	292	1	55	382.5	50
2017	293	1	55	223.5	58
2017	294	1	55	167.5	70
2017	295	1	55	250	72
2017	297	1	60	66	79
2017	298	1	57	241	61
2017	299	1	55	182.5	75
2017	300	1	55	165	73
2017	302	1	55	261.5	66
2017	303	1	57	150	53
2017	306	1	55	165	73
2017	309	1	57	252.5	41
2017	310	1	55	430	74
2017	311	1	57	338.5	87
2017	312	1	55	150	71
2017	313	1	55	148	58
2017	314	1	55	345	53
2017	315	1	62	309	70
2017	316	1	55	116	69
2017	317	1	55	167.5	71
2017	318	1	55	138.5	81
2017	319	1	55	285	59
2017	320	1	55	346.5	44
2017	321	1	55	282.5	81
2017	322	1	55	238.5	63
2017	324	1	55	197.5	63
2017	326	1	55	107	60
2017	327	1	55	288.5	81
2017	329	1	60	144	60
2017	331	1	57	141	66
2017	332	1	55	171	77
2017	333	1	55	139	71
2017	Anahuac	1	57	256	62
2017	BR18	1	55	265	61
2017	1	2	55	256	63
2017	10	2	55	200	71
2017	13	2	57	144	58
2017	14	2	55	176	74
2017	18	2	55	258.5	68
2017	19	2	57	138.5	61
2017	20	2	55	330	44
2017	21	2	55	156	60
2017	24	2	57	430	39
2017	25	2	57	200	58
2017	27	2	55	128	67
2017	28	2	55	171.5	66
2017	29	2	55	395	49
2017	33	2	55	141	75
2017	35	2	55	116	66
2017	37	2	55	545	41
2017	38	2	55	223.5	71
2017	39	2	55	241	50
2017	40	2	55	267.5	63
2017	41	2	57	247.5	67
2017	42	2	55	250	42
2017	43	2	55	282.5	54
2017	45	2	55	323.5	42
2017	46	2	55	400	45
2017	47	2	55	156	49
2017	48	2	55	147.5	54
2017	49	2	55	180.5	57
2017	50	2	55	172	58
2017	52	2	55	405	40
2017	54	2	55	132.5	56
2017	57	2	60	211.5	83
2017	58	2	55	145.5	63
2017	59	2	55	295	54
2017	60	2	55	179	75
2017	61	2	55	144	64
2017	63	2	55	129	78
2017	64	2	60	371	65
2017	65	2	55	188.5	68
2017	66	2	57	148	76
2017	68	2	57	194	54
2017	71	2	55	200	61
2017	74	2	55	138.5	69
2017	75	2	60	365	37
2017	80	2	57	126	57
2017	81	2	55	200	73
2017	82	2	55	282.5	55
2017	83	2	55	180.5	63
2017	84	2	55	400	35
2017	85	2	55	148	76
2017	86	2	55	200	46
2017	87	2	55	345	67
2017	88	2	55	417.5	40
2017	89	2	57	332.5	42
2017	91	2	55	182.5	71
2017	92	2	60	145.5	62
2017	93	2	57	186.5	84
2017	94	2	57	330	73
2017	95	2	57	119	50
2017	96	2	55	208.5	60
2017	97	2	55	89.5	65
2017	100	2	55	221	58
2017	103	2	55	245.5	43
2017	104	2	55	182.5	54
2017	106	2	57	148	58
2017	107	2	57	447.5	44
2017	108	2	55	163	83
2017	109	2	55	245.5	57
2017	112	2	55	191	61
2017	113	2	60	159	42
2017	117	2	55	159	61
2017	118	2	55	138.5	67
2017	119	2	55	391	38
2017	120	2	57	232.5	79
2017	122	2	55	182.5	64
2017	123	2	55	235	53
2017	125	2	57	330	55
2017	127	2	55	113	60
2017	128	2	55	280	69
2017	129	2	57	200	71
2017	131	2	62	259	49
2017	132	2	57	380	40
2017	134	2	57	230	65
2017	136	2	55	124.5	65
2017	138	2	57	176.5	63
2017	139	2	55	185	55
2017	140	2	57	130.5	73
2017	141	2	55	130.5	63
2017	142	2	60	221	78
2017	143	2	55	229	79
2017	144	2	57	126.5	57
2017	146	2	55	238.5	82
2017	147	2	55	297.5	67
2017	148	2	55	156	64
2017	152	2	55	182.5	59
2017	154	2	55	291	75
2017	155	2	55	191	63
2017	158	2	55	250.5	76
2017	161	2	55	173.5	61
2017	162	2	55	188.5	66
2017	164	2	55	176.5	74
2017	165	2	57	104	67
2017	166	2	55	271	70
2017	167	2	60	176.5	64
2017	169	2	55	215.5	73
2017	170	2	55	188.5	59
2017	171	2	55	330	54
2017	174	2	55	124.5	59
2017	175	2	55	330	38
2017	176	2	55	391	72
2017	177	2	55	230	71
2017	181	2	55	288.5	56
2017	183	2	55	208.5	76
2017	185	2	55	273.5	73
2017	187	2	57	107	63
2017	191	2	55	194	65
2017	192	2	60	350	73
2017	193	2	57	117.5	56
2017	194	2	57	288.5	58
2017	195	2	57	217.5	55
2017	206	2	55	235	53
2017	215	2	55	200	54
2017	221	2	57	238.5	71
2017	222	2	55	191	71
2017	223	2	57	91	61
2017	224	2	55	130.5	64
2017	228	2	57	273.5	44
2017	231	2	55	245	53
2017	237	2	55	241	67
2017	239	2	55	217.5	71
2017	241	2	55	232.5	51
2017	245	2	55	200	71
2017	252	2	55	347.5	43
2017	253	2	55	352.5	40
2017	257	2	55	113	67
2017	258	2	55	265	54
2017	260	2	57	223.5	60
2017	261	2	55	338.5	82
2017	262	2	57	321	73
2017	263	2	55	230	51
2017	266	2	55	124.5	51
2017	268	2	55	132.5	64
2017	269	2	55	211.5	74
2017	270	2	57	267.5	69
2017	272	2	55	230.5	69
2017	273	2	55	206	75
2017	274	2	55	212.5	57
2017	275	2	55	132.5	72
2017	276	2	57	165	41
2017	277	2	57	132.5	59
2017	279	2	55	104	68
2017	284	2	55	223.5	46
2017	285	2	55	332.5	39
2017	286	2	55	156	72
2017	289	2	55	232.5	68
2017	290	2	55	326	39
2017	291	2	57	174.5	55
2017	292	2	55	500	48
2017	293	2	57	122	55
2017	294	2	55	167.5	69
2017	295	2	57	226	60
2017	297	2	60	141	77
2017	298	2	55	271	56
2017	299	2	55	279	74
2017	300	2	55	113	68
2017	302	2	55	124.5	74
2017	303	2	55	185	61
2017	306	2	55	154	69
2017	309	2	60	330	39
2017	310	2	55	252.5	68
2017	311	2	57	200	73
2017	312	2	57	232.5	73
2017	313	2	55	230	61
2017	314	2	55	265	51
2017	315	2	60	259	71
2017	316	2	57	130.5	66
2017	317	2	57	197.5	67
2017	318	2	55	206	63
2017	319	2	55	271.5	56
2017	320	2	57	332.5	39
2017	321	2	55	285	85
2017	322	2	55	202	65
2017	324	2	55	197.5	67
2017	326	2	55	133.5	64
2017	327	2	57	332.5	79
2017	329	2	60	288.5	69
2017	331	2	57	282.5	73
2017	332	2	55	144	74
2017	333	2	57	156	70
2017	Anahuac	2	57	196.5	59
2017	BR18	2	55	214	53
2017	Anahuac	3	57	196.5	56
2017	BR18	3	55	365	56
2017	Anahuac	4	57	126	63
2017	BR18	4	55	338.5	58
2017	Anahuac	5	57	148	59
2017	BR18	5	55	159	62
2017	Anahuac	6	60	273.5	54
2017	BR18	6	57	256	56
2017	Anahuac	7	57	138	53
2017	BR18	7	55	202.5	55
2017	Anahuac	8	60	200	50
2017	BR18	8	57	267.5	43

## Sheet: S1 File 1-2
Supplementary File 1-2: Phenotype data (thousand grain weight (TGW) and deoxynivalenol (DON)) for the Anahuac 75 x BR 18 RIL population
Year	Line	TGW(g)	DON (ppm)
2016	1	35.6818	*
2016	10	42.3009	7.2733
2016	13	36.6327	*
2016	14	34.0517	3.16387
2016	18	38.9216	4.87196
2016	19	38.2203	9.49384
2016	20	33.3043	2.90194
2016	21	41.1111	6.3855
2016	24	33.52	10.0958
2016	25	39.6296	*
2016	27	40.3571	5.99147
2016	28	39.918	*
2016	29	49.7321	12.3325
2016	35	39.0678	1.86992
2016	37	30.0901	*
2016	38	41.9417	1.83215
2016	39	36.8254	5.44192
2016	40	39.7959	9.60811
2016	41	46.055	*
2016	42	31.4961	*
2016	43	47.7174	*
2016	45	31.3675	6.80465
2016	46	42.3276	*
2016	47	38.2209	14.0616
2016	48	37.7895	*
2016	49	35.3846	9.08303
2016	50	36.4557	1.27144
2016	52	34.8718	10.8172
2016	54	39.1579	12.4766
2016	57	38.1522	*
2016	58	40.7143	6.89318
2016	59	43.0928	*
2016	60	36	*
2016	61	39.2593	*
2016	63	39.7826	4.16731
2016	64	35.7252	*
2016	65	45.2239	*
2016	66	34.9074	*
2016	68	37.4312	*
2016	71	40.8421	6.07417
2016	74	48.4746	6.71378
2016	75	35.8407	*
2016	80	41.7391	*
2016	81	39.6748	10.8958
2016	82	36.6327	7.19603
2016	83	41.8699	*
2016	84	37.1	*
2016	85	40.8955	*
2016	86	31.9	*
2016	87	41.8182	*
2016	88	36.3265	13.799
2016	89	34.9594	12.2298
2016	91	39.8795	*
2016	92	35.045	*
2016	93	39.7727	3.20988
2016	94	40.1176	7.34088
2016	95	37.7193	0.162885
2016	96	40	5.74565
2016	97	42.2727	10.2457
2016	100	42.9487	13.5244
2016	103	37.265	7.8428
2016	104	37.3723	5.26335
2016	106	36.5347	9.24717
2016	107	33.2759	8.84375
2016	108	33.7113	3.59929
2016	109	37.9825	12.3458
2016	112	36.8966	7.68791
2016	113	32.8696	8.89735
2016	117	38.5833	5.95543
2016	118	35.5556	3.2108
2016	119	27.931	*
2016	120	40.5714	6.37493
2016	122	30.3974	*
2016	123	32.9565	*
2016	125	43.271	11.5126
2016	127	39.6748	5.06625
2016	128	37.6271	3.57712
2016	129	32.5664	10.7401
2016	131	32.4762	*
2016	132	37.9808	3.66579
2016	134	38.5	5.74332
2016	136	38.8571	*
2016	138	36.3208	7.63564
2016	139	40.3636	4.59018
2016	140	33.7168	9.56134
2016	141	39.6104	*
2016	142	37.6531	*
2016	143	37.5591	*
2016	144	36.1	8.92094
2016	146	44.125	11.982
2016	147	35.4054	2.55374
2016	148	36.0417	4.0307
2016	152	34.1739	*
2016	154	40.7692	2.29732
2016	155	35.8065	6.8003
2016	158	41.1828	2.37919
2016	161	37.9208	11.2497
2016	162	38.0519	2.21515
2016	164	38.5	4.69759
2016	165	35.8065	1.00615
2016	166	47.0787	2.3648
2016	167	35.7273	*
2016	169	36.5574	9.62751
2016	170	38.5047	8.59143
2016	171	40.7955	*
2016	174	38.0233	5.56816
2016	175	33.2039	7.79174
2016	176	42.551	1.56611
2016	177	37.8947	*
2016	181	40.7031	0.905001
2016	183	43.9815	6.81389
2016	185	34.5349	*
2016	187	31.6964	4.6363
2016	191	34.8352	11.4621
2016	192	31.1538	*
2016	193	37.2727	11.8392
2016	194	40.9091	7.76236
2016	195	37.6699	11.1784
2016	206	35.5914	11.9663
2016	215	35.2747	3.14331
2016	221	39.6774	6.7068
2016	222	33.2632	*
2016	223	35.4198	*
2016	224	36.9822	3.6726
2016	228	33.4066	*
2016	231	29.3701	14.6934
2016	237	39.6591	*
2016	239	29.5283	*
2016	241	33.3333	*
2016	245	36.051	*
2016	252	32.8049	2.86786
2016	253	36.9784	4.10548
2016	257	35.0388	2.17884
2016	258	38.1761	*
2016	260	40.5505	*
2016	261	39.913	7.25538
2016	262	42.7419	6.66397
2016	263	43.169	8.53339
2016	266	41.5385	3.23145
2016	268	38.1935	10.3537
2016	269	37.931	1.39869
2016	270	31.6058	8.62154
2016	272	39.6951	8.5005
2016	273	40.5983	10.8163
2016	274	38.4615	3.88804
2016	275	37.4775	5.33618
2016	276	32.6316	4.9544
2016	277	36.2092	6.67583
2016	279	39.7414	1.05243
2016	284	34.5509	3.67371
2016	285	28.0714	9.33655
2016	286	38.5496	*
2016	289	44.661	*
2016	290	32.6452	5.83255
2016	291	36.72	13.7028
2016	292	32.027	8.50954
2016	293	37.6147	3.14673
2016	294	33.9623	2.43791
2016	295	39.7619	1.7445
2016	297	38	*
2016	298	38.9583	9.17086
2016	299	38	*
2016	300	50.7143	1.52028
2016	302	40.6504	3.70404
2016	303	37.4615	6.59022
2016	306	41.6071	1.84032
2016	309	40	8.98927
2016	310	41.7969	*
2016	311	34.7059	*
2016	312	34.8175	*
2016	313	40.0794	5.95407
2016	314	36.3309	3.81078
2016	315	32.1118	*
2016	316	37.1223	3.31429
2016	317	38.254	7.34068
2016	318	39.2063	*
2016	319	42.2436	*
2016	320	38.8095	7.0982
2016	321	36.506	*
2016	322	41.6814	1.32436
2016	324	44.8571	*
2016	326	36.0833	*
2016	327	32.9167	*
2016	329	30.0769	*
2016	331	38.0734	*
2016	332	38.2963	0.217415
2016	333	35.3216	5.11499
2016	Anahuac	35.5556	12.7
2016	BR18	40.5825	4.5
2017	1	34.6923	*
2017	10	33.4524	15.1228
2017	13	32.2381	5.40896
2017	14	33.5238	0.234787
2017	18	36.3694	10.1286
2017	19	27.5182	22.8405
2017	20	27.9389	5.3455
2017	21	37.44	31.0097
2017	24	26.7669	25.5573
2017	25	30	19.1489
2017	27	37.4611	9.32007
2017	28	31.8121	18.5815
2017	29	38.2051	29.1571
2017	35	32.8662	11.0623
2017	37	31.4184	34.5887
2017	38	31.8954	5.96475
2017	39	32.5523	21.0627
2017	40	27.3377	27.8626
2017	41	32.2695	3.72151
2017	42	*	25.7251
2017	43	41.0227	*
2017	45	29.8148	14.2534
2017	46	32.446	26.3202
2017	47	36.1165	*
2017	48	36.789	10.328
2017	49	30.625	18.0898
2017	50	29.9315	8.11239
2017	52	31.9091	26.8837
2017	54	37.8431	*
2017	57	41.1585	12.6148
2017	58	37.9562	29.2044
2017	59	33.3071	5.94318
2017	60	35.2055	2.48744
2017	61	32.9508	8.04286
2017	63	37.9528	13.3535
2017	64	30.6475	25.183
2017	65	36.6912	14.2534
2017	66	36.1417	11.5534
2017	68	38.7879	11.3715
2017	71	36.3158	8.7219
2017	74	42.2222	*
2017	75	31.6406	6.95208
2017	80	35.1969	11.7627
2017	81	39.4393	9.73384
2017	82	29.1824	12.7774
2017	83	35.027	*
2017	84	30.5797	27.3246
2017	85	41.6535	1.28979
2017	86	25.1648	22.7262
2017	87	31.4213	5.34334
2017	88	26.338	5.31327
2017	89	28.5385	14.2496
2017	91	42.5	7.62229
2017	92	32.3664	11.4107
2017	93	37.2297	8.20962
2017	94	33.1746	16.4736
2017	95	29.2126	3.28225
2017	96	37.8448	5.85283
2017	97	44.6667	7.93682
2017	100	35.7971	13.9918
2017	103	37.6596	*
2017	104	29.8953	*
2017	106	34.1315	3.53169
2017	107	28.7654	11.0936
2017	108	34.382	*
2017	109	27.6536	*
2017	112	33.037	11.0224
2017	113	36.2162	7.80794
2017	117	33.6697	*
2017	118	34.3077	9.79093
2017	119	29.5808	18.7045
2017	120	36.6667	18.4559
2017	122	31.1728	*
2017	123	29.5833	*
2017	125	30.8966	20.3061
2017	127	*	*
2017	128	32.5517	4.11659
2017	129	30.8904	15.5849
2017	131	34.322	7.16721
2017	132	34.1916	12.0793
2017	134	34.2077	*
2017	136	32.8346	12.049
2017	138	31.25	*
2017	139	36.9343	9.50354
2017	140	37.2897	13.9407
2017	141	33.7903	*
2017	142	41.1268	19.1663
2017	143	38.8525	8.42634
2017	144	37.7447	14.0773
2017	146	36.3248	*
2017	147	29.9487	6.04022
2017	148	29.8485	6.98867
2017	152	31.6031	*
2017	154	*	*
2017	155	29.235	8.53579
2017	158	35.9016	*
2017	161	35.3112	*
2017	162	35.7764	7.45014
2017	164	32.8276	6.25098
2017	165	36.4497	1.91763
2017	166	32.9032	7.7497
2017	167	36.7097	2.92375
2017	169	39.7321	*
2017	170	35.2419	14.8137
2017	171	38.1081	8.24554
2017	174	38.2031	*
2017	175	32.6974	7.16721
2017	176	30.5442	*
2017	177	33.6667	*
2017	181	35.6494	4.00531
2017	183	34.6154	8.36585
2017	185	34.8246	12.666
2017	187	32.2222	5.14076
2017	191	32.378	9.24293
2017	192	33.1452	14.9435
2017	193	33.1667	9.04462
2017	194	39.1964	7.5348
2017	195	30	*
2017	206	35.2586	*
2017	215	31.4483	*
2017	221	30.2174	12.4689
2017	222	31.5232	16.3001
2017	223	30.8621	8.65652
2017	224	36.568	8.83836
2017	228	34.4286	10.579
2017	231	31.2658	*
2017	237	36.4324	*
2017	239	33.1783	7.05953
2017	241	35.2201	11.3149
2017	245	40.7229	13.5169
2017	252	31.6529	7.56752
2017	253	29.8204	14.9157
2017	257	37.5862	3.99695
2017	258	*	11.0125
2017	260	33.4906	11.0564
2017	261	34.8246	*
2017	262	36.4953	*
2017	263	30.4938	14.3472
2017	266	35.2667	13.0778
2017	268	34.2593	8.82067
2017	269	*	*
2017	270	30.2778	11.2841
2017	272	31.7986	*
2017	273	34.5522	*
2017	274	38.1818	11.6667
2017	275	35.4422	8.10582
2017	276	35.9873	11.0513
2017	277	31.954	7.38699
2017	279	36.7526	9.92492
2017	284	29.4203	*
2017	285	25.9146	12.2334
2017	286	38.7079	9.07452
2017	289	34.9265	*
2017	290	25.75	*
2017	291	*	7.98218
2017	292	27.6923	8.07807
2017	293	26.3462	13.1678
2017	294	29.4444	0.903604
2017	295	29.6528	11.2567
2017	297	33.6139	7.4552
2017	298	40.087	*
2017	299	31.7259	8.82362
2017	300	39.6528	9.4253
2017	302	38.9474	6.87791
2017	303	39.2614	*
2017	306	34.2045	*
2017	309	30	*
2017	310	28.932	8.68571
2017	311	31.8947	3.74193
2017	312	30.2203	7.72662
2017	313	33.1492	*
2017	314	33.1731	8.6434
2017	315	38.8462	*
2017	316	30.7692	6.20226
2017	317	30.037	11.327
2017	318	38.9683	*
2017	319	36.962	12.0905
2017	320	38.5047	12.1129
2017	321	34.8925	2.1323
2017	322	40.3279	7.96782
2017	324	39.7279	15.2306
2017	326	34.3446	6.71072
2017	327	39.4	4.89969
2017	329	34.6212	9.10602
2017	331	38.4656	5.52582
2017	332	36.7442	*
2017	333	33.2558	15.4268
2017	Anahuac	26.3504	10.6
2017	BR18	32.7119	9.1

## Sheet: S1 File 1-3
Supplementary File 1-3: Phenotype data (height, flowering time, FHB AUDPC) for the BR 18 x BRS 179 RIL population
Year	Line	Replicate	Days to flowering	AUDPC	Height (cm)
2016	1	1	62	189	83
2016	3	1	60	154	106
2016	4	1	62	140	83
2016	5	1	55	241.5	93
2016	6	1	60	115.5	90
2016	7	1	60	119	88
2016	9	1	57	227.5	77
2016	10	1	62	203	98
2016	11	1	53	143.5	95
2016	12	1	55	147	85
2016	14	1	57	280	73
2016	15	1	55	227.5	78
2016	16	1	57	252	82
2016	17	1	67	42	86
2016	18	1	60	101.5	105
2016	19	1	55	231	92
2016	21	1	53	161	58
2016	22	1	60	245	93
2016	23	1	57	304.5	78
2016	24	1	64	437.5	95
2016	25	1	60	101.5	83
2016	26	1	55	206.5	79
2016	27	1	69	56	101
2016	29	1	67	112	74
2016	30	1	60	252	73
2016	31	1	60	241.5	80
2016	32	1	60	238	80
2016	34	1	60	91	98
2016	35	1	67	154	105
2016	37	1	57	234.5	93
2016	40	1	60	108.5	102
2016	41	1	67	252	96
2016	43	1	67	143.5	81
2016	44	1	53	182	79
2016	45	1	60	140	76
2016	47	1	60	182	96
2016	50	1	55	115.5	81
2016	51	1	57	224	103
2016	52	1	55	140	94
2016	53	1	55	231	67
2016	54	1	60	66.5	74
2016	55	1	60	241.5	99
2016	57	1	57	234.5	91
2016	60	1	67	98	94
2016	61	1	69	101.5	99
2016	62	1	60	297.5	92
2016	63	1	62	150.5	71
2016	65	1	55	119	67
2016	66	1	60	129.5	75
2016	68	1	53	252	99
2016	69	1	57	87.5	97
2016	70	1	69	70	86
2016	73	1	55	143.5	81
2016	74	1	67	133	102
2016	75	1	60	133	79
2016	76	1	60	150.5	83
2016	77	1	57	297.5	89
2016	78	1	55	178.5	97
2016	81	1	60	122.5	97
2016	82	1	57	175	100
2016	83	1	62	189	88
2016	85	1	55	269.5	73
2016	87	1	55	122.5	65
2016	88	1	55	175	94
2016	89	1	60	63	79
2016	91	1	69	182	97
2016	92	1	69	85.75	79
2016	93	1	62	136.5	74
2016	94	1	57	245	99
2016	95	1	60	147	92
2016	96	1	64	129.5	91
2016	97	1	60	129.5	89
2016	98	1	64	147	87
2016	100	1	64	168	87
2016	101	1	62	262.5	88
2016	103	1	55	192.5	91
2016	104	1	57	252	99
2016	105	1	67	122.5	86
2016	106	1	69	119	87
2016	108	1	69	168	92
2016	109	1	53	140	89
2016	110	1	60	115.5	94
2016	111	1	53	227.5	95
2016	112	1	55	192.5	84
2016	114	1	55	182	88
2016	115	1	55	182	89
2016	117	1	55	136.5	70
2016	119	1	55	63	91
2016	121	1	55	224	95
2016	122	1	69	178.5	69
2016	123	1	62	196	74
2016	125	1	69	112	91
2016	127	1	57	287	93
2016	128	1	57	252	103
2016	130	1	67	192.5	93
2016	132	1	64	248.5	91
2016	134	1	62	206.5	96
2016	136	1	69	182	74
2016	139	1	69	112	86
2016	142	1	55	227.5	70
2016	143	1	57	199.5	96
2016	144	1	67	150.5	98
2016	145	1	60	140	85
2016	146	1	60	87.5	86
2016	147	1	55	199.5	92
2016	149	1	55	199.5	71
2016	151	1	60	129.5	107
2016	153	1	60	182	93
2016	156	1	55	175	81
2016	157	1	57	444.5	71
2016	158	1	67	171.5	70
2016	159	1	60	182	76
2016	160	1	55	234.5	75
2016	162	1	67	129.5	77
2016	163	1	60	287	79
2016	165	1	60	108.5	69
2016	167	1	60	59.5	94
2016	168	1	60	182	72
2016	170	1	62	262.5	99
2016	171	1	67	73.5	112
2016	172	1	60	192.5	86
2016	174	1	67	115.5	87
2016	175	1	55	143.5	65
2016	176	1	67	115.5	93
2016	180	1	55	122.5	67
2016	181	1	60	115.5	86
2016	182	1	55	276.5	93
2016	183	1	69	52.5	112
2016	185	1	62	199.5	78
2016	186	1	57	245	84
2016	189	1	69	84	81
2016	190	1	53	182	77
2016	191	1	60	91	96
2016	192	1	55	227.5	73
2016	193	1	69	122.5	101
2016	196	1	67	332.5	90
2016	197	1	62	227.5	85
2016	199	1	60	154	78
2016	200	1	57	220.5	78
2016	201	1	57	210	103
2016	202	1	60	301	68
2016	203	1	60	311.5	85
2016	204	1	60	115.5	88
2016	207	1	57	161	84
2016	210	1	60	136.5	76
2016	214	1	64	252	100
2016	217	1	53	178.5	91
2016	218	1	60	91	84
2016	219	1	53	49	74
2016	221	1	57	262.5	88
2016	222	1	53	80.5	62
2016	223	1	60	126	107
2016	224	1	57	206.5	92
2016	225	1	60	122.5	105
2016	226	1	62	171.5	86
2016	227	1	60	77	79
2016	228	1	67	133	72
2016	230	1	57	213.5	84
2016	231	1	67	140	76
2016	232	1	55	217	94
2016	233	1	60	101.5	107
2016	234	1	57	262.5	99
2016	235	1	60	252	66
2016	236	1	69	91	80
2016	237	1	57	262.5	84
2016	238	1	60	49	110
2016	239	1	55	241.5	67
2016	240	1	55	189	87
2016	241	1	60	192.5	87
2016	242	1	57	385	71
2016	243	1	60	129.5	72
2016	244	1	60	241.5	107
2016	245	1	57	322	76
2016	246	1	62	108.5	78
2016	247	1	57	269.5	108
2016	248	1	57	227.5	97
2016	249	1	53	178.5	83
2016	250	1	57	283.5	90
2016	251	1	64	304.5	90
2016	252	1	60	199.5	96
2016	253	1	67	115.5	109
2016	254	1	55	245	73
2016	255	1	62	171.5	71
2016	256	1	55	227.5	69
2016	257	1	55	206.5	87
2016	259	1	55	147	83
2016	BR18	1	60	192.5	75
2016	BRS179	1	60	84	101
2016	1	2	62	171.5	80
2016	3	2	60	140	106
2016	4	2	62	154	87
2016	5	2	57	297.5	87
2016	6	2	60	84	86
2016	7	2	60	213.5	93
2016	9	2	57	189	78
2016	10	2	60	185.5	89
2016	11	2	55	227.5	95
2016	12	2	57	182	89
2016	14	2	57	315	79
2016	15	2	55	224	81
2016	16	2	57	196	78
2016	17	2	67	54.25	82
2016	18	2	60	108.5	99
2016	19	2	55	245	96
2016	21	2	55	234.5	61
2016	22	2	60	143.5	87
2016	23	2	57	287	79
2016	24	2	64	381.5	84
2016	25	2	60	105	86
2016	26	2	55	213.5	83
2016	27	2	67	91	99
2016	29	2	67	108.5	82
2016	30	2	60	199.5	74
2016	31	2	60	213.5	86
2016	32	2	60	241.5	82
2016	34	2	60	140	89
2016	35	2	64	140	94
2016	37	2	57	154	93
2016	40	2	57	161	89
2016	41	2	64	189	83
2016	43	2	67	147	81
2016	44	2	53	150.5	79
2016	45	2	60	140	86
2016	47	2	60	108.5	95
2016	50	2	55	133	85
2016	51	2	57	164.5	101
2016	52	2	53	101.5	95
2016	53	2	55	241.5	64
2016	54	2	62	161	71
2016	55	2	60	227.5	102
2016	57	2	55	206.5	89
2016	60	2	67	122.5	89
2016	61	2	69	84	95
2016	62	2	60	171.5	91
2016	63	2	60	80.5	72
2016	65	2	55	101.5	68
2016	66	2	57	224	68
2016	68	2	53	140	86
2016	69	2	60	91	102
2016	70	2	69	45.5	78
2016	73	2	57	122.5	90
2016	74	2	64	203	93
2016	75	2	60	157.5	76
2016	76	2	60	70	89
2016	77	2	55	273	82
2016	78	2	57	213.5	98
2016	81	2	60	80.5	104
2016	82	2	60	147	97
2016	83	2	62	115.5	91
2016	85	2	55	224	81
2016	87	2	57	206.5	60
2016	88	2	57	154	94
2016	89	2	60	84	82
2016	91	2	67	115.5	92
2016	92	2	69	56	81
2016	93	2	62	147	74
2016	94	2	55	168	98
2016	95	2	60	133	87
2016	96	2	64	84	90
2016	97	2	60	140	85
2016	98	2	62	119	79
2016	100	2	64	105	83
2016	101	2	62	136.5	83
2016	103	2	55	199.5	89
2016	104	2	55	189	100
2016	105	2	64	45.5	70
2016	106	2	69	136.5	88
2016	108	2	67	210	91
2016	109	2	53	122.5	90
2016	110	2	60	101.5	88
2016	111	2	53	252	96
2016	112	2	55	252	82
2016	114	2	55	154	79
2016	115	2	55	136.5	94
2016	117	2	55	150.5	75
2016	119	2	55	66.5	96
2016	121	2	55	171.5	97
2016	122	2	67	133	70
2016	123	2	62	147	85
2016	125	2	69	112	75
2016	127	2	60	231	101
2016	128	2	57	171.5	97
2016	130	2	64	210	90
2016	132	2	62	227.5	91
2016	134	2	62	161	84
2016	136	2	67	94.5	75
2016	139	2	67	66.5	81
2016	142	2	55	192.5	71
2016	143	2	57	206.5	98
2016	144	2	67	154	87
2016	145	2	60	122.5	79
2016	146	2	62	175	81
2016	147	2	55	161	87
2016	149	2	55	182	76
2016	151	2	60	101.5	98
2016	153	2	60	140	92
2016	156	2	57	161	81
2016	157	2	57	346.5	78
2016	158	2	64	262.5	74
2016	159	2	60	262.5	78
2016	160	2	55	189	89
2016	162	2	67	98	72
2016	163	2	60	175	89
2016	165	2	60	122.5	77
2016	167	2	62	140	99
2016	168	2	60	154	76
2016	170	2	60	227.5	89
2016	171	2	67	199.5	100
2016	172	2	57	157.5	85
2016	174	2	67	112	78
2016	175	2	53	203	69
2016	176	2	64	70	82
2016	180	2	55	84	72
2016	181	2	60	101.5	86
2016	182	2	55	220.5	96
2016	183	2	67	164.5	101
2016	185	2	62	252	81
2016	186	2	60	136.5	91
2016	189	2	67	77	78
2016	190	2	53	161	81
2016	191	2	60	147	100
2016	192	2	53	136.5	78
2016	193	2	67	150.5	99
2016	196	2	64	269.5	89
2016	197	2	62	168	86
2016	199	2	60	196	71
2016	200	2	57	210	81
2016	201	2	55	122.5	101
2016	202	2	60	245	62
2016	203	2	57	287	88
2016	204	2	60	94.5	83
2016	207	2	57	129.5	88
2016	210	2	57	245	78
2016	214	2	60	119	96
2016	217	2	53	126	84
2016	218	2	60	84	81
2016	219	2	55	91	82
2016	221	2	60	224	86
2016	222	2	53	192.5	59
2016	223	2	60	115.5	102
2016	224	2	55	175	85
2016	225	2	60	80.5	109
2016	226	2	62	161	92
2016	227	2	60	108.5	79
2016	228	2	67	178.5	70
2016	230	2	60	129.5	89
2016	231	2	67	150.5	82
2016	232	2	53	129.5	95
2016	233	2	60	101.5	99
2016	234	2	57	238	89
2016	235	2	55	252	72
2016	236	2	69	56	73
2016	237	2	55	171.5	79
2016	238	2	60	63	100
2016	239	2	55	206.5	76
2016	240	2	55	140	89
2016	241	2	60	108.5	88
2016	242	2	57	290.5	75
2016	243	2	57	206.5	72
2016	244	2	57	248.5	100
2016	245	2	57	287	80
2016	246	2	60	119	75
2016	247	2	57	168	93
2016	248	2	57	199.5	93
2016	249	2	53	297.5	84
2016	250	2	57	238	87
2016	251	2	64	350	94
2016	252	2	60	227.5	98
2016	253	2	67	98	95
2016	254	2	55	241.5	72
2016	255	2	60	105	80
2016	256	2	55	252	64
2016	257	2	55	210	91
2016	259	2	55	175	84
2016	BR18	2	60	227.5	81
2016	BRS179	2	60	63	97
2016	BR18	3	60	203	73
2016	BRS179	3	57	129.5	94
2016	BR18	4	57	280	85
2016	BRS179	4	60	94.5	97
2016	BR18	5	60	199.5	85
2016	BRS179	5	60	98	100
2016	BR18	6	60	147	76
2016	BRS179	6	60	80.5	94
2016	BR18	7	57	276.5	73
2016	BRS179	7	60	91	99
2016	BR18	8	57	350	81
2016	BRS179	8	57	94.5	96
2017	1	1	57	217.5	68
2017	3	1	57	180.5	99
2017	4	1	60	113	83
2017	5	1	55	190.5	67
2017	6	1	60	40	64
2017	7	1	57	109	67
2017	9	1	55	365	63
2017	10	1	55	288.5	74
2017	11	1	55	156	73
2017	12	1	55	83.5	67
2017	14	1	55	285	63
2017	15	1	55	185	64
2017	16	1	55	182.5	67
2017	17	1	67	79	83
2017	18	1	55	195.5	83
2017	19	1	55	132.5	70
2017	21	1	55	165	60
2017	22	1	60	154.5	68
2017	23	1	55	215	65
2017	24	1	62	139.5	70
2017	25	1	60	230	70
2017	26	1	55	150	62
2017	27	1	67	85	88
2017	29	1	64	104	71
2017	30	1	57	238.5	68
2017	31	1	60	121	59
2017	32	1	55	280	75
2017	34	1	57	105.5	82
2017	35	1	62	129	97
2017	37	1	55	111	83
2017	40	1	57	123.5	81
2017	41	1	62	189.5	76
2017	43	1	62	309	67
2017	44	1	55	158.5	66
2017	45	1	60	159	67
2017	47	1	57	161.5	85
2017	50	1	60	93.5	68
2017	51	1	55	89.5	76
2017	52	1	55	159	82
2017	53	1	55	171	57
2017	54	1	57	117.5	75
2017	55	1	60	259	87
2017	57	1	55	173	71
2017	60	1	64	217.5	95
2017	61	1	64	171	82
2017	62	1	57	130.5	66
2017	63	1	60	110	61
2017	65	1	55	150	60
2017	66	1	55	200	67
2017	68	1	55	315	74
2017	69	1	57	124.5	92
2017	70	1	67	83.5	70
2017	73	1	55	108	62
2017	74	1	67	116	100
2017	75	1	57	73.5	64
2017	76	1	57	50	82
2017	77	1	55	176.5	64
2017	78	1	55	191	75
2017	81	1	60	56	83
2017	82	1	57	142	92
2017	83	1	57	79	68
2017	85	1	55	226.5	61
2017	87	1	55	159	52
2017	88	1	55	191	76
2017	89	1	60	86.5	70
2017	91	1	64	129	81
2017	92	1	67	66	78
2017	93	1	57	91	68
2017	94	1	55	109	69
2017	95	1	55	179	84
2017	96	1	60	147.5	61
2017	97	1	55	73.5	73
2017	98	1	60	141	61
2017	100	1	62	180.5	80
2017	101	1	60	152.5	65
2017	103	1	55	89.5	60
2017	104	1	55	166	81
2017	105	1	69	221	80
2017	106	1	69	210.5	76
2017	108	1	67	53	90
2017	109	1	55	136	80
2017	110	1	60	31.5	104
2017	111	1	55	166	74
2017	112	1	55	200	74
2017	114	1	55	165.5	73
2017	115	1	55	126	76
2017	117	1	55	94	62
2017	119	1	57	63	64
2017	121	1	55	209	75
2017	122	1	64	215	69
2017	123	1	60	101.5	74
2017	125	1	64	209	80
2017	127	1	55	188.5	73
2017	128	1	55	114	83
2017	130	1	64	247.5	76
2017	132	1	62	159	83
2017	134	1	62	93.5	81
2017	136	1	67	201.5	75
2017	139	1	67	167.5	74
2017	142	1	55	210.5	56
2017	143	1	55	86.5	70
2017	144	1	67	132.5	90
2017	145	1	57	115	73
2017	146	1	60	126	70
2017	147	1	55	215	73
2017	149	1	55	85	69
2017	151	1	60	371	94
2017	153	1	55	126	79
2017	156	1	55	73	67
2017	157	1	55	166	60
2017	158	1	62	271	69
2017	159	1	57	126.5	73
2017	160	1	55	271	79
2017	162	1	67	115	78
2017	163	1	55	238.5	67
2017	165	1	57	185	73
2017	167	1	57	123.5	80
2017	168	1	57	215.5	65
2017	170	1	60	102.5	76
2017	171	1	67	165	106
2017	172	1	55	167.5	87
2017	174	1	64	326.5	71
2017	175	1	55	115	60
2017	176	1	67	128	95
2017	180	1	55	116	59
2017	181	1	55	141	66
2017	182	1	55	209	68
2017	183	1	67	63	88
2017	185	1	60	82	73
2017	186	1	55	139	70
2017	189	1	67	94	74
2017	190	1	55	159	65
2017	191	1	60	79	89
2017	192	1	55	250	62
2017	193	1	67	200	94
2017	196	1	62	93.5	76
2017	197	1	62	276	79
2017	199	1	60	104	70
2017	200	1	60	141	66
2017	201	1	55	159	78
2017	202	1	57	124.5	65
2017	203	1	60	116	61
2017	204	1	57	129	63
2017	207	1	55	107	77
2017	210	1	55	159	68
2017	214	1	62	332.5	90
2017	217	1	55	132.5	75
2017	218	1	57	82.5	65
2017	219	1	55	116	63
2017	221	1	60	220.5	62
2017	222	1	55	122	53
2017	223	1	60	350	83
2017	224	1	55	256	70
2017	225	1	60	109	105
2017	226	1	60	82.5	75
2017	227	1	57	108.5	64
2017	228	1	62	222	67
2017	230	1	55	88	67
2017	231	1	67	206	76
2017	232	1	55	151	77
2017	233	1	60	76.5	90
2017	234	1	57	108.5	64
2017	235	1	55	271	66
2017	236	1	69	66	73
2017	237	1	57	323.5	71
2017	238	1	60	76	79
2017	239	1	57	129	61
2017	240	1	55	179	74
2017	241	1	57	96.5	72
2017	242	1	57	87.5	61
2017	243	1	57	154	76
2017	244	1	55	111.5	82
2017	245	1	57	47	62
2017	246	1	60	146.5	68
2017	247	1	57	111.5	96
2017	248	1	55	132.5	64
2017	249	1	55	200.5	66
2017	250	1	55	120	74
2017	251	1	62	159	55
2017	252	1	60	306	86
2017	253	1	67	43	112
2017	254	1	55	217.5	63
2017	255	1	60	56	70
2017	256	1	55	154	63
2017	257	1	57	185	70
2017	259	1	55	156	71
2017	BR18	1	55	238.5	61
2017	BRS179	1	60	86.5	71
2017	1	2	57	150	59
2017	3	2	57	172	88
2017	4	2	62	122	76
2017	5	2	55	161.5	74
2017	6	2	60	120.5	72
2017	7	2	57	95.5	75
2017	9	2	55	232.5	61
2017	10	2	55	221	59
2017	11	2	55	115	79
2017	12	2	55	123.5	69
2017	14	2	55	191	69
2017	15	2	55	139.5	59
2017	16	2	57	100	66
2017	17	2	67	73.5	75
2017	18	2	55	330	76
2017	19	2	55	101	74
2017	21	2	55	182.5	62
2017	22	2	60	101.5	75
2017	23	2	57	121	65
2017	24	2	62	182.5	71
2017	25	2	57	169	64
2017	26	2	55	217.5	65
2017	27	2	67	65	79
2017	29	2	67	95.5	71
2017	30	2	55	365	66
2017	31	2	60	156	64
2017	32	2	57	145.5	68
2017	34	2	57	155.5	76
2017	35	2	64	165	89
2017	37	2	55	104	78
2017	40	2	57	139	78
2017	41	2	62	189.5	75
2017	43	2	60	111	79
2017	44	2	55	123.5	59
2017	45	2	57	161.5	61
2017	47	2	57	95.5	86
2017	50	2	60	64.5	70
2017	51	2	55	156	74
2017	52	2	55	144	81
2017	53	2	55	188.5	61
2017	54	2	57	104	81
2017	55	2	60	215	83
2017	57	2	55	104	64
2017	60	2	62	153	86
2017	61	2	67	72	80
2017	62	2	57	124.5	63
2017	63	2	57	60.5	57
2017	65	2	55	165	64
2017	66	2	57	235	60
2017	68	2	55	213	74
2017	69	2	57	144	86
2017	70	2	69	135	71
2017	73	2	55	142	70
2017	74	2	67	221	102
2017	75	2	57	76.5	67
2017	76	2	55	182.5	77
2017	77	2	55	232.5	66
2017	78	2	55	182.5	76
2017	81	2	60	113	79
2017	82	2	57	108.5	87
2017	83	2	57	43	66
2017	85	2	55	323.5	73
2017	87	2	55	156	57
2017	88	2	57	154	81
2017	89	2	60	53	60
2017	91	2	64	123	88
2017	92	2	67	79	67
2017	93	2	57	73.5	61
2017	94	2	55	126.5	74
2017	95	2	57	250	75
2017	96	2	57	86.5	72
2017	97	2	57	132.5	76
2017	98	2	57	126.5	64
2017	100	2	64	113	76
2017	101	2	60	221	68
2017	103	2	55	126.5	65
2017	104	2	55	194	86
2017	105	2	62	152.5	66
2017	106	2	69	204	84
2017	108	2	67	53	85
2017	109	2	55	109	76
2017	110	2	60	73	91
2017	111	2	55	106	78
2017	112	2	55	152.5	69
2017	114	2	55	124.5	72
2017	115	2	55	123.5	76
2017	117	2	55	126.5	65
2017	119	2	55	73.5	64
2017	121	2	55	165	75
2017	122	2	64	191	65
2017	123	2	64	63	64
2017	125	2	64	215	69
2017	127	2	55	165	74
2017	128	2	55	167.5	82
2017	130	2	67	215	87
2017	132	2	60	139.5	85
2017	134	2	60	72	75
2017	136	2	67	145.5	69
2017	139	2	67	126.5	75
2017	142	2	55	265	68
2017	143	2	55	89.5	71
2017	144	2	67	89.5	78
2017	145	2	57	126.5	71
2017	146	2	60	56	68
2017	147	2	55	110	75
2017	149	2	55	91	69
2017	151	2	60	176.5	86
2017	153	2	57	89.5	81
2017	156	2	55	111.5	62
2017	157	2	57	183	69
2017	158	2	67	201.5	64
2017	159	2	60	211.5	63
2017	160	2	55	280	74
2017	162	2	64	159	71
2017	163	2	55	330	65
2017	165	2	57	113	60
2017	167	2	57	138.5	83
2017	168	2	57	194	61
2017	170	2	57	141	76
2017	171	2	67	83.5	91
2017	172	2	57	209	75
2017	174	2	60	108	82
2017	175	2	55	135	66
2017	176	2	64	129	84
2017	180	2	55	185	60
2017	181	2	57	115	73
2017	182	2	55	215	73
2017	183	2	67	163	81
2017	185	2	60	122	63
2017	186	2	55	173.5	69
2017	189	2	67	46	72
2017	190	2	55	182.5	67
2017	191	2	57	57.5	83
2017	192	2	55	213	69
2017	193	2	67	141	96
2017	196	2	60	91	72
2017	197	2	62	222	68
2017	199	2	57	165	59
2017	200	2	60	165	68
2017	201	2	55	209	76
2017	202	2	57	145.5	57
2017	203	2	57	56	64
2017	204	2	55	165	66
2017	207	2	57	59	74
2017	210	2	55	182.5	64
2017	214	2	62	271	85
2017	217	2	55	182.5	78
2017	218	2	60	82	63
2017	219	2	55	104	61
2017	221	2	60	294	67
2017	222	2	55	209	56
2017	223	2	60	367.5	72
2017	224	2	55	159	73
2017	225	2	60	138.5	102
2017	226	2	62	113	71
2017	227	2	57	141.5	62
2017	228	2	62	116	59
2017	230	2	57	83.5	71
2017	231	2	67	145.5	77
2017	232	2	55	165	77
2017	233	2	62	56	83
2017	234	2	55	80.5	69
2017	235	2	55	365	61
2017	236	2	67	43	67
2017	237	2	60	465	72
2017	238	2	57	66	77
2017	239	2	57	214	65
2017	240	2	55	179	75
2017	241	2	55	221	69
2017	242	2	57	142	64
2017	243	2	57	117.5	74
2017	244	2	57	108.5	79
2017	245	2	57	98	68
2017	246	2	64	115	63
2017	247	2	60	159	86
2017	248	2	55	120	73
2017	249	2	55	217.5	72
2017	250	2	55	144	75
2017	251	2	62	126.5	69
2017	252	2	60	265	78
2017	253	2	67	85	89
2017	254	2	55	223.5	68
2017	255	2	62	89.5	65
2017	256	2	55	221	63
2017	257	2	57	200	72
2017	259	2	55	206	71
2017	BR18	2	55	321	59
2017	BRS179	2	60	157	83
2017	BR18	3	57	217.5	58
2017	BRS179	3	60	72	84
2017	BR18	4	55	388.5	57
2017	BRS179	4	60	46	81
2017	BR18	5	55	330	69
2017	BRS179	5	60	76	79
2017	BR18	6	55	345	62
2017	BRS179	6	60	95.5	75
2017	BR18	7	55	256	63
2017	BRS179	7	60	40	75
2017	BR18	8	55	445	55
2017	BRS179	8	60	77.5	75
2020	1	1	87.49	98	66.62
2020	3	1	81.95	133	100.48
2020	4	1	91	75	105
2020	5	1	57.91	735	56.48
2020	6	1	78.46	228	84.83
2020	7	1	83.78	47	79.33
2020	8	1	70.25	419	64.13
2020	9	1	79.27	78	68.63
2020	10	1	55.33	345	47.54
2020	11	1	74.03	290	68.07
2020	12	1	51.33	58	73.27
2020	14	1	64.59	200	51.14
2020	15	1	54.96	640	45.41
2020	16	1	83.22	118	93.47
2020	18	1	82.69	47	113.24
2020	19	1	53.63	360	78.79
2020	21	1	55.14	650	48.57
2020	22	1	67.45	70	68.58
2020	23	1	53.57	750	54.02
2020	24	1	85.68	70	101.75
2020	25	1	82.52	30	72.12
2020	26	1	61.4	640	54.92
2020	27	1	78.6	118	79.67
2020	29	1	69.01	370	58.46
2020	30	1	51.29	495	41.16
2020	31	1	59.51	255	52.79
2020	32	1	67.73	153	71.03
2020	34	1	80.15	84	75.91
2020	35	1	55.9	510	78.89
2020	41	1	77.19	440	82.92
2020	44	1	54.88	1120	46.92
2020	47	1	72.76	290	88.83
2020	50	1	88.56	234	89.38
2020	51	1	52.09	855	44.87
2020	52	1	53.56	610	46.89
2020	53	1	63.27	790	46.13
2020	55	1	58.32	390	60.71
2020	57	1	62.88	390	60.9
2020	60	1	68.01	330	76.51
2020	61	1	70.45	240	72.39
2020	62	1	53.54	280	54.12
2020	63	1	57.79	27	71.16
2020	65	1	50.92	420	45.88
2020	66	1	67.97	370	52.47
2020	68	1	44.9	280	69.92
2020	69	1	66.39	530	75.44
2020	70	1	70.33	315	54.44
2020	73	1	66.14	560	44.74
2020	75	1	70.78	335	70.28
2020	76	1	59.22	215	64.64
2020	77	1	56.9	250	57.52
2020	78	1	51.9	420	50.02
2020	79	1	82.7	118	59.15
2020	81	1	85.52	118	93.16
2020	83	1	64.96	650	70.49
2020	87	1	73.72	315	68.86
2020	89	1	80.48	170	65.4
2020	91	1	71.18	205	61.75
2020	92	1	74.72	345	57.04
2020	93	1	75.9	410	56.11
2020	94	1	83.38	240	99.21
2020	96	1	78.15	67	91.48
2020	97	1	51.37	900	46.19
2020	98	1	63.21	850	60.36
2020	100	1	94.9	67	78.67
2020	101	1	88.82	95	80.71
2020	103	1	49.88	810	46.92
2020	104	1	57.69	330	64.25
2020	105	1	71.97	330	59.29
2020	108	1	73.07	255	66.87
2020	111	1	57.98	810	45.1
2020	112	1	58.52	215	84.05
2020	114	1	60.01	880	68.73
2020	115	1	52.76	1260	43.54
2020	117	1	51.7	1260	31.36
2020	119	1	74.41	430	56.48
2020	121	1	77.1	215	98.4
2020	122	1	88.29	78	52.11
2020	123	1	84.04	133	68.74
2020	125	1	69.97	610	62.47
2020	127	1	68.03	720	57.05
2020	128	1	78.98	275	100.4
2020	130	1	93	78	105
2020	131	1	49.46	700	50.49
2020	132	1	61.78	900	90.28
2020	134	1	76.21	240	106.64
2020	136	1	87.66	115	84.64
2020	142	1	68.16	1030	69.64
2020	143	1	71.22	165	79.42
2020	144	1	85.3	330	109.89
2020	145	1	95	47	75
2020	146	1	95	75	65
2020	147	1	76.17	330	86.08
2020	149	1	51	1260	40
2020	151	1	70.27	670	83.63
2020	153	1	47.13	700	50.84
2020	156	1	50.93	1120	50.12
2020	157	1	47.1	1260	43.4
2020	158	1	71.95	530	44.89
2020	159	1	79.29	133	64.48
2020	160	1	45.72	1260	44.71
2020	162	1	87.96	75	55.78
2020	163	1	69.15	610	51.25
2020	165	1	87.48	309	65.1
2020	167	1	76.14	690	66.45
2020	168	1	62.91	790	43.18
2020	170	1	65.09	290	71.67
2020	171	1	69.67	750	96.53
2020	172	1	64.74	570	64.5
2020	174	1	77	790	55
2020	175	1	41	390	45
2020	176	1	67.52	180	89.77
2020	180	1	69.13	245	59.08
2020	181	1	50.93	560	45.12
2020	182	1	49.9	420	56.11
2020	183	1	53.93	435	88.87
2020	185	1	55.84	255	48.21
2020	186	1	60.03	710	53.29
2020	188	1	55.66	820	70.26
2020	189	1	68.68	360	61.75
2020	190	1	59.47	500	66.58
2020	191	1	89.2	90	99.15
2020	192	1	52.18	530	61.75
2020	193	1	97	47	120
2020	196	1	73.43	470	79.81
2020	197	1	63.39	780	58
2020	199	1	68.57	680	64.02
2020	200	1	75.68	570	71.75
2020	201	1	48.02	390	49.62
2020	202	1	68.55	650	31.89
2020	203	1	48.12	280	44.94
2020	204	1	66.35	240	52.66
2020	207	1	64.94	720	60.79
2020	210	1	64.81	950	54.76
2020	214	1	56.95	510	82.39
2020	217	1	56	560	40
2020	218	1	69.45	430	50.48
2020	219	1	68.6	610	44.35
2020	221	1	59.18	420	44.25
2020	222	1	51	780	40
2020	223	1	93.06	75	109.38
2020	224	1	80.08	205	79.65
2020	227	1	84.7	165	86.07
2020	228	1	71.13	640	48.86
2020	230	1	85.64	240	80.03
2020	231	1	76.78	315	53.31
2020	232	1	50.71	420	45.36
2020	233	1	83.91	165	96.48
2020	234	1	70.13	840	69.08
2020	235	1	63.88	950	44.21
2020	236	1	70.54	410	46.24
2020	237	1	60.43	950	58.87
2020	238	1	68.03	500	77.05
2020	239	1	52.89	1120	42.94
2020	240	1	77.98	200	87.91
2020	241	1	74.35	215	97.2
2020	242	1	53.35	980	51
2020	243	1	80.64	153	76.07
2020	244	1	87.23	115	107.86
2020	245	1	61.23	560	55.36
2020	246	1	76.22	235	59.64
2020	247	1	73.92	840	78.69
2020	248	1	56.4	820	68.78
2020	249	1	52.11	420	67.3
2020	250	1	61.24	500	73.46
2020	251	1	68.68	250	56.75
2020	252	1	66.04	290	66.59
2020	253	1	91.59	27	105.54
2020	254	1	62.29	930	46.16
2020	255	1	78.06	145	56.39
2020	257	1	52.31	840	50.93
2020	259	1	55.65	420	55.91
2020	260	1	69.04	255	62.35
2020	261	1	75.64	535	45.03
2020	BR 18	1	64.16	635	*
2020	BRS 179	1	69.95	275	84.61
2020	1	2	90.51	87	63.38
2020	3	2	83.05	165	99.52
2020	4	2	*	*	*
2020	5	2	66.09	900	53.52
2020	6	2	84.54	255	85.17
2020	7	2	85.22	140	70.67
2020	8	2	77.75	750	65.87
2020	9	2	86.73	215	61.37
2020	10	2	56.67	840	52.46
2020	11	2	69.97	305	61.93
2020	12	2	55.67	70	66.73
2020	14	2	68.41	195	58.86
2020	15	2	57.04	1120	34.59
2020	16	2	85.78	215	76.53
2020	18	2	82.31	145	96.76
2020	19	2	53.37	195	61.21
2020	21	2	57.86	1230	36.43
2020	22	2	66.55	335	51.42
2020	23	2	56.43	560	45.98
2020	24	2	88.32	20	98.25
2020	25	2	83.48	78	67.88
2020	26	2	67.6	650	65.08
2020	27	2	82.4	243	80.33
2020	29	2	73.99	470	61.54
2020	30	2	55.71	415	38.84
2020	31	2	68.49	165	67.21
2020	32	2	75.27	240	68.97
2020	34	2	80.85	165	74.09
2020	35	2	61.1	355	81.11
2020	41	2	80.81	525	87.08
2020	44	2	57.12	700	43.08
2020	47	2	74.24	195	81.17
2020	50	2	88.44	130	90.62
2020	51	2	54.91	420	45.13
2020	52	2	53.44	1230	38.11
2020	53	2	65.73	1030	38.87
2020	55	2	56.68	375	59.29
2020	57	2	64.12	165	49.1
2020	60	2	71.99	385	73.49
2020	61	2	73.55	330	67.61
2020	62	2	56.46	210	55.88
2020	63	2	62.21	55	68.84
2020	65	2	56.08	1120	39.12
2020	66	2	72.03	355	47.53
2020	68	2	51.1	810	80.08
2020	69	2	62.61	400	74.56
2020	70	2	75.67	495	55.56
2020	73	2	66.86	395	35.26
2020	75	2	73.22	415	59.72
2020	76	2	62.78	250	55.36
2020	77	2	55.1	780	42.48
2020	78	2	50.1	420	34.98
2020	79	2	83.3	180	50.85
2020	81	2	84.48	153	86.84
2020	83	2	68.04	430	69.51
2020	87	2	76.28	370	61.14
2020	89	2	81.52	110	74.6
2020	91	2	73.82	58	58.25
2020	92	2	81.28	370	52.96
2020	93	2	78.1	290	53.89
2020	94	2	88.62	95	100.79
2020	96	2	83.85	47	98.52
2020	97	2	55.63	700	43.81
2020	98	2	63.79	570	59.64
2020	100	2	94.1	47	71.33
2020	101	2	87.18	150	79.29
2020	103	2	52.12	700	43.08
2020	104	2	59.31	500	45.75
2020	105	2	72.03	270	50.71
2020	108	2	71.93	395	53.13
2020	111	2	61.02	950	34.9
2020	112	2	58.48	125	75.95
2020	114	2	63.99	305	81.27
2020	115	2	52.24	920	41.46
2020	117	2	55.3	560	43.64
2020	119	2	82.59	315	53.52
2020	121	2	84.9	185	101.6
2020	122	2	87.71	40	47.89
2020	123	2	85.96	133	61.26
2020	125	2	74.03	455	57.53
2020	127	2	71.97	335	62.95
2020	128	2	80.02	240	109.6
2020	130	2	*	*	*
2020	131	2	52.54	*	49.51
2020	132	2	64.22	415	79.72
2020	134	2	75.79	305	83.36
2020	136	2	89.34	145	65.36
2020	142	2	69.84	330	50.36
2020	143	2	68.78	710	60.58
2020	144	2	88.7	75	115.11
2020	145	2	*	*	*
2020	146	2	*	*	*
2020	147	2	72.83	200	83.92
2020	149	2	*	*	*
2020	151	2	77.73	250	76.37
2020	153	2	54.87	850	49.16
2020	156	2	51.07	700	49.88
2020	157	2	54.9	700	46.6
2020	158	2	75.05	780	40.11
2020	159	2	81.71	145	65.52
2020	160	2	51.28	560	55.29
2020	162	2	89.04	130	54.22
2020	163	2	68.85	670	48.75
2020	165	2	90.52	55	54.9
2020	167	2	74.86	470	63.55
2020	168	2	66.09	485	51.82
2020	170	2	67.91	250	58.33
2020	171	2	66.33	440	83.47
2020	172	2	64.26	750	65.5
2020	174	2	*	*	*
2020	175	2	*	*	*
2020	176	2	75.48	290	90.23
2020	180	2	76.87	370	70.92
2020	181	2	51.07	700	44.88
2020	182	2	52.1	840	53.89
2020	183	2	60.07	340	81.13
2020	185	2	63.16	215	51.79
2020	186	2	61.97	810	56.71
2020	188	2	61.34	125	79.74
2020	189	2	71.32	290	58.25
2020	190	2	62.53	540	63.42
2020	191	2	89.8	115	90.85
2020	192	2	54.82	280	58.25
2020	193	2	*	*	*
2020	196	2	76.57	580	70.19
2020	197	2	65.61	375	52
2020	199	2	71.43	430	55.98
2020	200	2	78.32	365	68.25
2020	201	2	48.98	840	45.38
2020	202	2	69.45	530	38.11
2020	203	2	48.88	1060	35.06
2020	204	2	73.65	305	47.34
2020	207	2	71.06	570	59.21
2020	210	2	68.19	850	55.24
2020	214	2	60.05	495	77.61
2020	217	2	*	*	*
2020	218	2	70.55	570	49.52
2020	219	2	71.4	140	45.65
2020	221	2	61.82	750	40.75
2020	222	2	*	*	*
2020	223	2	92.94	47	110.62
2020	224	2	76.92	188	70.35
2020	227	2	89.3	87	73.93
2020	228	2	72.87	540	51.14
2020	230	2	88.36	75	89.97
2020	231	2	79.22	200	46.69
2020	232	2	51.29	700	44.64
2020	233	2	92.09	185	93.52
2020	234	2	77.87	530	80.92
2020	235	2	69.12	*	45.79
2020	236	2	72.46	365	38.76
2020	237	2	66.57	890	51.13
2020	238	2	71.97	415	82.95
2020	239	2	49.11	840	42.06
2020	240	2	84.02	155	82.09
2020	241	2	77.65	270	92.8
2020	242	2	53.65	560	39
2020	243	2	83.36	200	63.93
2020	244	2	86.77	165	87.14
2020	245	2	60.77	700	34.64
2020	246	2	79.78	315	50.36
2020	247	2	76.08	635	81.31
2020	248	2	60.6	1000	61.22
2020	249	2	54.89	950	62.7
2020	250	2	62.76	500	76.54
2020	251	2	71.32	390	53.25
2020	252	2	71.96	195	63.41
2020	253	2	95.41	150	104.46
2020	254	2	66.71	570	43.84
2020	255	2	83.94	133	53.61
2020	257	2	59.69	980	44.07
2020	259	2	56.35	700	54.09
2020	260	2	74.96	330	57.65
2020	261	2	78.36	215	54.97
2020	BR 18	2	68.84	860	45
2020	BRS 179	2	70.05	540	75.39

## Sheet: S1 File 1-4
Supplementary File 1-4: Phenotype data (thousand grain weight (TGW) and deoxynivalenol (DON)) for the BR 18 x BRS 179 RIL population
Year	Line	TGW (g)	DON (ppm)
2016	1	33.2787	6.89347
2016	3	38.6029	0
2016	4	35.8209	0
2016	5	35.9292	2.57079
2016	6	36.3504	2.56065
2016	7	31.7293	*
2016	9	39.2105	0
2016	10	31.5033	*
2016	11	33.4043	3.29961
2016	12	32.9688	3.62325
2016	14	30.9649	6.26078
2016	15	29.8592	0.829119
2016	16	40.0714	0.719989
2016	17	43.3784	0
2016	18	41.5714	4.49553
2016	19	40.0862	0
2016	21	34.963	3.85168
2016	22	32.6027	4.07328
2016	23	31.4286	2.25274
2016	24	39.1453	7.09538
2016	25	36.8908	6.7328
2016	26	37.2656	1.27134
2016	27	30.9848	0
2016	29	35.2273	*
2016	30	30.5128	7.85322
2016	31	37.7027	*
2016	32	38.3193	*
2016	34	32.6016	3.23071
2016	35	39.2982	*
2016	37	35.52	0.742923
2016	40	35.0735	4.12933
2016	41	41.7188	3.36004
2016	43	38.2258	4.72582
2016	44	25.4167	4.38879
2016	45	37.1053	3.39517
2016	47	41.2931	4.42494
2016	50	38.1022	2.39511
2016	51	36.1194	0.965795
2016	52	40.678	0
2016	53	37.1901	*
2016	54	35.6373	2.20605
2016	55	38.0374	0.537589
2016	57	38.8596	1.03456
2016	60	35.1587	2.69925
2016	61	40.6299	4.64377
2016	62	35.6028	4.73231
2016	63	30.625	*
2016	65	35.2252	4.67966
2016	66	25.9542	2.40187
2016	68	35.9483	*
2016	69	30.3361	2.68272
2016	70	37.0085	1.10742
2016	73	33.7209	*
2016	74	28.0147	9.10767
2016	75	32.807	1.03561
2016	76	41.7886	4.70581
2016	77	34.4954	2.81426
2016	78	29.8246	1.12916
2016	81	37.9798	*
2016	82	37.3451	1.42502
2016	83	33.7324	6.38053
2016	85	32.08	3.91465
2016	87	36.8033	2.62852
2016	88	29.5798	0
2016	89	35.037	1.00636
2016	91	29.0385	6.34072
2016	92	32.4306	1.24128
2016	93	33.4921	2.72866
2016	94	39.0517	6.58243
2016	95	36.3303	*
2016	96	34.2336	2.13146
2016	97	29.0323	*
2016	98	35.6383	1.11795
2016	100	31.9863	5.13983
2016	101	38.3471	6.01024
2016	103	27.4615	*
2016	104	37.3529	2.07446
2016	105	34.8571	9.91944
2016	106	29.5455	3.25079
2016	108	41.4384	0.693266
2016	109	32.5967	0
2016	110	34.5	5.8198
2016	111	34.6429	2.17797
2016	112	35.9477	2.08148
2016	114	40.5785	2.56352
2016	115	40.1429	0
2016	117	39.2982	3.87081
2016	119	30	0.0013125
2016	121	38.9855	3.90572
2016	122	27.2254	5.86332
2016	123	33.886	2.20308
2016	125	31.8947	7.15247
2016	127	31.8699	2.25071
2016	128	34.0714	0
2016	130	31.0619	8.79649
2016	132	36.4602	6.1639
2016	134	41.1111	9.07986
2016	136	33.0286	6.30892
2016	139	29.0055	1.54853
2016	142	44.252	9.11206
2016	143	41.6667	3.12904
2016	144	41.7518	3.58839
2016	145	45.4808	1.75904
2016	146	37.8571	0
2016	147	35.6757	0
2016	149	31.2	1.52552
2016	151	40.3896	6.88885
2016	153	39.7015	5.21653
2016	156	35.2857	2.70788
2016	157	34.6154	3.00936
2016	158	27.4737	5.57707
2016	159	31.0405	*
2016	160	39.396	5.02505
2016	162	34.4721	8.31499
2016	163	36.9767	1.93085
2016	165	30.3297	1.36052
2016	167	26.5517	1.34191
2016	168	26.5493	7.15948
2016	170	35.0299	*
2016	171	37.5	3.45552
2016	172	44.5775	1.24791
2016	174	33.8462	2.79096
2016	175	32.4818	0.901596
2016	176	36.7939	2.28571
2016	180	36.1765	2.27906
2016	181	28.5311	2.56548
2016	182	35.9884	2.36554
2016	183	31.7143	0.219755
2016	185	27.6331	2.67439
2016	186	34.9462	0.713115
2016	189	36.9014	6.57691
2016	190	36.0902	9.87696
2016	191	37.6647	4.14971
2016	192	30.2475	1.93454
2016	193	37.4468	1.53438
2016	196	35.8919	8.08921
2016	197	34.6429	6.95569
2016	199	27.8846	*
2016	200	34.0361	3.06462
2016	201	30.0781	0.919633
2016	202	34.4444	7.09129
2016	203	36.9444	8.35666
2016	204	35.04	*
2016	207	31.9008	0.942184
2016	210	31.3158	2.16057
2016	214	44.7917	2.09802
2016	217	33.9231	7.50906
2016	218	33.0935	3.14268
2016	219	39.5745	2.16541
2016	221	34.5794	*
2016	222	28.4106	4.44073
2016	223	37.8448	*
2016	224	33.3051	*
2016	225	32.7545	*
2016	226	26.32	1.77021
2016	227	36.2727	12.8777
2016	228	34.2241	4.54553
2016	230	34.1322	5.62415
2016	231	32.6733	7.4239
2016	232	34.963	*
2016	233	29.8052	0.0247075
2016	234	34.7468	4.84236
2016	235	34.8507	6.07657
2016	236	29.635	0
2016	237	30	5.52002
2016	238	32.8788	3.04416
2016	239	30.6107	3.77171
2016	240	32.7007	0
2016	241	34.5113	7.11401
2016	242	34.2373	5.96423
2016	243	34.1481	2.45454
2016	244	44.7651	2.2416
2016	245	38.6822	3.20897
2016	246	26.6667	2.09757
2016	247	35.1538	7.16097
2016	248	37.0414	*
2016	249	34.7619	4.36728
2016	250	32.5397	0.821697
2016	251	32.5862	1.34766
2016	252	38.8889	12.2819
2016	253	31.295	2.51629
2016	254	33.1783	*
2016	255	31.5827	3.89569
2016	256	35.3226	5.56465
2016	257	*	2.60792
2016	259	*	1.05438
2016	BR18	39.3	5.5
2016	BRS179	30.5	3
2017	1	29.2	11.5426
2017	3	31.7961	*
2017	4	36.0135	1.51364
2017	5	33.037	4.67661
2017	6	33.2026	*
2017	7	34.3662	7.98218
2017	9	36.6864	5.36521
2017	10	30.8497	4.80951
2017	11	41.4815	6.62041
2017	12	36.5517	3.53237
2017	14	28.08	9.52876
2017	15	34.0876	3.83085
2017	16	40.7563	6.73433
2017	17	32.8431	6.82355
2017	18	37.2414	6.44497
2017	19	40.2174	1.17759
2017	21	33.4286	7.00293
2017	22	32.0859	1.61713
2017	23	35.2672	0.113866
2017	24	*	8.03643
2017	25	36.4655	7.59826
2017	26	37.7778	*
2017	27	37.7143	*
2017	29	35.6198	11.6136
2017	30	28.6538	17.4517
2017	31	40	10.9526
2017	32	39.685	2.81686
2017	34	33.1132	2.95324
2017	35	32.953	4.53399
2017	37	26.8153	0.996884
2017	40	39.726	*
2017	41	32.437	15.0071
2017	43	33.913	10.0145
2017	44	28.8966	5.2808
2017	45	30.8333	7.15985
2017	47	41.1875	8.37399
2017	50	32.8409	6.35621
2017	51	33.3607	*
2017	52	37.7707	3.83085
2017	53	38.3916	8.2606
2017	54	32.1277	6.74704
2017	55	35.8394	3.78931
2017	57	37.8495	0.46792
2017	60	32.6957	9.3115
2017	61	35.4962	5.90703
2017	62	38.0147	3.25989
2017	63	28.7571	4.31729
2017	65	38.5	1.93294
2017	66	27.1613	*
2017	68	37.7241	2.4814
2017	69	31.3636	2.16626
2017	70	36.6154	11.1581
2017	73	34.2484	0.692258
2017	74	29.1241	8.19017
2017	75	34.0361	5.39993
2017	76	38.4921	3.00227
2017	77	36.2205	0.650451
2017	78	33.7419	0.180462
2017	81	36.1963	3.23618
2017	82	27.4194	*
2017	83	30.9434	2.13801
2017	85	32.9605	2.79093
2017	87	32.3704	0.920919
2017	88	35.7273	1.67977
2017	89	36.0638	0.247117
2017	91	33.121	3.65473
2017	92	40	4.31612
2017	93	27.9397	*
2017	94	30.9938	0.613092
2017	95	34.6923	5.3104
2017	96	28.9655	*
2017	97	28.4138	*
2017	98	36.7361	8.0586
2017	100	35.3509	5.6177
2017	101	32.8058	10.2974
2017	103	31.5909	0.535951
2017	104	41.0753	*
2017	105	34.5912	8.08583
2017	106	29.3814	*
2017	108	36.5625	1.1924
2017	109	33.3594	2.89619
2017	110	34.2647	2.32164
2017	111	39.9107	*
2017	112	35.8228	3.41506
2017	114	43.0097	1.31275
2017	115	38.7313	1.11554
2017	117	39.0476	3.42406
2017	119	30.4348	0.119137
2017	121	42.7434	*
2017	122	29.6296	10.7327
2017	123	32.9255	4.06463
2017	125	39.3277	13.2482
2017	127	31.8269	6.31553
2017	128	30.9804	1.94761
2017	130	32.4138	9.63304
2017	132	28.6395	6.06373
2017	134	42.1053	5.64178
2017	136	29	14.8136
2017	139	33.6275	*
2017	142	40.219	10.8977
2017	143	38.1	4.44583
2017	144	36.0294	8.26402
2017	145	39.7959	7.95062
2017	146	33.0822	4.54896
2017	147	35.9398	1.50823
2017	149	34.0945	0.137272
2017	151	35.8261	4.14108
2017	153	39.4	5.08869
2017	156	33.9604	4.31751
2017	157	30.4301	7.10972
2017	158	31.6964	9.34423
2017	159	33	7.13174
2017	160	43.4127	5.19901
2017	162	32.9808	6.61478
2017	163	30.8696	4.75177
2017	165	30.4706	5.91338
2017	167	20.375	3.76412
2017	168	26.9189	*
2017	170	29.3478	7.17631
2017	171	*	7.17631
2017	172	32.3853	8.09772
2017	174	36.6667	13.8421
2017	175	36.5833	1.59502
2017	176	32.1637	10.7842
2017	180	38.2051	2.51948
2017	181	31.5	3.70387
2017	182	33.1288	*
2017	183	26.8675	0.488074
2017	185	26.7647	3.68385
2017	186	32	3.41607
2017	189	36.6372	10.8648
2017	190	42.0492	*
2017	191	33.6	2.78098
2017	192	30.5	3.04713
2017	193	*	7.10972
2017	196	35.0704	4.11015
2017	197	30.4955	8.75708
2017	199	32.2302	*
2017	200	33.3913	3.85494
2017	201	35.2083	*
2017	202	35.7857	11.4585
2017	203	40.3571	7.67375
2017	204	34.1509	3.72393
2017	207	29.2742	*
2017	210	32.1277	*
2017	214	33.1176	7.49197
2017	217	42.4138	4.92472
2017	218	35.126	6.54193
2017	219	43.1496	4.2654
2017	221	32.6374	9.14114
2017	222	29.5475	1.6386
2017	223	33.169	11.0111
2017	224	39.187	2.3473
2017	225	26.7073	0.693723
2017	226	23.5461	0.0938022
2017	227	36.1404	*
2017	228	34.3333	*
2017	230	35.4701	*
2017	231	34.3972	16.7943
2017	232	35.0633	*
2017	233	25.2743	1.59338
2017	234	32.6263	0.266173
2017	235	35.8333	6.86962
2017	236	37.7551	*
2017	237	29.0826	*
2017	238	31.6583	1.9292
2017	239	27.9213	6.84473
2017	240	26.4583	2.70899
2017	241	42.4786	6.73243
2017	242	38.4426	4.76998
2017	243	32.3622	5.83233
2017	244	34.4444	6.52452
2017	245	37.8616	5.94891
2017	246	26.748	4.76998
2017	247	33.7963	6.58561
2017	248	34.4022	0.404723
2017	249	35.678	4.31306
2017	250	28.4685	3.69124
2017	251	30.1471	6.37885
2017	252	37.2603	19.3891
2017	253	35.1449	2.01196
2017	254	34.966	4.33831
2017	255	39.9338	9.28399
2017	256	40.3731	2.78618
2017	257	28.4375	0.167199
2017	259	33.3103	9.26953
2017	BR18	35.8915	13
2017	BRS179	29.0789	2.8
